# Supplementary material for: An improved methodology for quantifying causality in complex ecological systems
Source: PLoS One. 2019 Jan 25;14(1):e0208078. doi: 10.1371/journal.pone.0208078 (PMC6347266; doi:10.1371/journal.pone.0208078)
Supplement: S1 Zip folder — (ZIP) [file pone.0208078.s001.zip]

Archive with 5 entries (5 files):
- Program/ARfitmean_s.m
- Program/fourie.m
- Program/mulcov.m
- Program/specanal_causal.m
- Program/varfit.m
