# Supplementary material for: An improved methodology for quantifying causality in complex ecological systems
Source: PLoS One. 2019 Jan 25;14(1):e0208078. doi: 10.1371/journal.pone.0208078 (PMC6347266; doi:10.1371/journal.pone.0208078)
Supplement: S1 Zip folder — (ZIP) [file pone.0208078.s001.zip › Program/ARfitmean_s.m]

%   
%   This program generates simulation data using MAR model
%   and performs causality analysis using delta log-likelihood
%   proposed in 'An improved methodology for quantifying causality 
%   in complex ecological systems' by Solvang, H.K. and Subbey, S.
%     
 %cd 'working directory'
 clear all
 close all
 echo off
%
% generating 3-var simulation data 
%
 clear sim
 dim=3; nn=300; m1=1;
 for tt = 1:dim
     rn(tt,:) = random('norm',0,1,nn,1)*1;
 end
 sim = zeros(dim,nn);
 theta = [0.7 0.5 0; 0 0.8 0.6; 0 0 0.7];
 for tt = m1+1:nn
     esim = zeros(dim,1);
     for jj = 1:m1
         esim = esim + theta * sim(:,tt - jj);
     end
     sim(:,tt) = esim + rn(:,tt);
 end
 sim=sim';
 save sim1223.txt sim -ascii
%
% generating 5-var simulation data 
%
 clear sim
 dim=5; nn=300; m1=1;
 for tt = 1:dim
     rn(tt,:) = random('norm',0,1,nn,1)*0.1;
 end
 sim = zeros(dim,nn);
 theta = [0.7 0.5 0 0.6 0; 0 0.7 0 0 0 ; 0 0 0.7 0 0.6; 0 0 0 0.7 0.6; 0 0 0 0 0.7];
 for tt = m1+1:nn
     %for tt=3:nn
     esim = zeros(dim,1);
     for jj = 1:m1
         esim = esim + theta * sim(:,tt - jj);
     end
     sim(:,tt) = esim + rn(:,tt);
 end
 sim=sim';
 save sim52.txt sim -ascii
%
% generating 8-var simulation data case 1
% 
 clear all; close all
 dim=8; nn=300; m1=1;
 for tt = 1:dim
     rn(tt,:) = random('norm',0,1,nn,1)* 0.1;
 end
 sim = zeros(dim,nn);
 theta = [0.5  0   0    0    0    0   0   0; 0.4  0.5 0    0    0    0   0   0; 
          0.3  0   0.5  0.3  0    0   0   0; 0    0   0    0.5  0    0   0   0; 
          0    0   0    0    0.5  0   0   0; 0    0   0    0    0.3  0.5 0   0;
          0    0   0.2  0    0.4  0  0.5  0; 0    0   0    0    0    0  0.3  0.5]; 
 for tt = m1+1:nn
     esim = zeros(dim,1);
     for jj = 1:m1
         esim = esim + theta * sim(:,tt - jj);
     end
     sim(:,tt) = esim + rn(:,tt);
 end
 sim=sim';
 save sim8_1.txt sim -ascii
%
% generating 8-var simulation data case 1
%
 clear all; close all
 dim=8; nn=300; m1=1;
 for tt = 1:dim
     rn(tt,:) = random('norm',0,1,nn,1)* 0.1;
 end
 sim = zeros(dim,nn);
 theta = [0.5 0.3   0  0.4  0   0  0.3  0; 0  0.5  0.3   0   0   0   0   0; 
          0   0  0.5  0  0.4  0   0   0; 0   0   0  0.5  0  0   0   0; 
          0.3  0   0   0  0.5  0   0   0;0   0   0   0   0  0.5 0.2 0.3;
          0  0.3  0  0.3  0   0  0.5  0.3;0  0   0   0   0   0.3   0.2  0.5];
 for tt = m1+1:nn
     esim = zeros(dim,1);
     for jj = 1:m1
         esim = esim + theta * sim(:,tt - jj);
     end
     sim(:,tt) = esim + rn(:,tt);
 end
 sim=sim';
 save sim8_2.txt sim -ascii
%%%%%%%%%%%%%%%%%%%%%%%%%%%%%%%
%
% Causality analysis using delta log-likelihood
%
%%%%%%%%%%%%%%%%%%%%%%%%%%%%%%%
 %
 % input data
 %
  nnxdat = load('sim1223.txt');  
  %figure;
  %  subplot(3,1,1);plot(nnxdat(:,1));
  %  subplot(3,1,2);plot(nnxdat(:,2));
  %  subplot(3,1,3);plot(nnxdat(:,3));
 % 
 % select data length
 %
  nxdat = nnxdat(101:300,:);
  [nn,dim]=size(nxdat) 
 %
 % applying MAR model
 %
  maxlag = 10; flag = 0;
  [aicmin,mmin,armin,wmin,m,aic]=varfit(maxlag,nxdat,flag); 
    figure;plot(aic)  % look at which order indicates minimum AIC
    maxlag = mmin;
    flag = 1;
    [aicmin,mmin,armin,wmin,m,aic]=varfit(maxlag,nxdat,flag); %minAIC's model
 %
 % frequency domain analysis
 %
  [p,rawcont,cont]=specanal_causal(armin,wmin);
 %
 % delta log-likelihood
 %
  figure; 
  for ii=1:dim
      diag_p(:,ii) = cont(ii,dim,:); 
      % orig_p(:,ii) = real(p(ii,ii,:)); if you use original power spectrum
      for jj = 1:dim
          off_p(:,jj) = rawcont(ii,jj,:);
          del = diag_p(:,ii) - off_p(:,jj);
          
          rr = off_p(:,jj)./diag_p(:,ii);
          %rr_origp = off_p(:,jj)./orig_p(:,ii);
          %
          % delta log-likelihood causality
          %
           scaled_del_p(ii,jj) = sum(log(diag_p(:,ii))) - sum(log(del)); % the first line in eq.(10)
           %del_LL(ii,jj,:) = sum(rr); % the last line in eq.(10)
               
          if ii ~= jj
             subplot(3,3,ii);plot(jj,scaled_del_p(ii,jj),'rx','LineWidth',2);hold on; title(ii)
             %subplot(3,3,ii);plot(jj,del_LL(ii,jj),'kx','LineWidth',2);hold on; title(ii)
             axis([1 dim 0 40]); set(gca,'FontSize',12,'FontName','Arial');grid on
             if scaled_del_p(ii,jj) > 2.5 % set threshold > 2.0 at least
                subplot(3,3,ii);plot(jj,scaled_del_p(ii,jj),'ro','LineWidth',2,'MarkerSize',8);
                %subplot(3,3,ii);plot(jj,del_LL(ii,jj),'ko','LineWidth',2,'MarkerSize',8);
                set(gca,'FontSize',12,'FontName','Arial');end
           end
      end;
      clear off_p del rr 
  end
  
  %save scaled_del_p.txt scaled_del_p -ascii
  
  
