# Supplementary material for: An improved methodology for quantifying causality in complex ecological systems
Source: PLoS One. 2019 Jan 25;14(1):e0208078. doi: 10.1371/journal.pone.0208078 (PMC6347266; doi:10.1371/journal.pone.0208078)
Supplement: S1 Zip folder — (ZIP) [file pone.0208078.s001.zip › Program/fourie.m]

%
%    fourie transform
%
     
     function [fcos,fsin]=fourie(h,mm,nf)
 
     nnf=nf+1; % number of frequency (0-0.5 81 units)
     w=pi/nnf;
     arorder=mm;

     for i=1:nnf
         cosi=cos(w*(i-1));
         sini=sin(w*(i-1));
         t1=0.0;
         t2=0.0;
   
         for j=arorder+1:-1:2
             t0=2*cosi*t1-t2+h(j);
             t2=t1;
             t1=t0;
         end

         fcos(i)=cosi*t1-t2+h(1);
         fsin(i)=sini*t1;
     end
