# Supplementary material for: An improved methodology for quantifying causality in complex ecological systems
Source: PLoS One. 2019 Jan 25;14(1):e0208078. doi: 10.1371/journal.pone.0208078 (PMC6347266; doi:10.1371/journal.pone.0208078)
Supplement: S1 Zip folder — (ZIP) [file pone.0208078.s001.zip › Program/mulcov.m]

%
%  covariance for multivariate time series data
%  04 Nov 2015
%
function [mcov]=mulcov(maxlag,dat)
% Inputs:
%   nxdat: multivariate time series data
%   maxlag: lag of cross-covariance 
%   dim: dimension of nxdat
% Outputs:
%   mcov: cross-covariance

 dat; % dimension x time indices
 [n dim] = size(dat);
 smean = mean(dat);
 mcov = zeros(dim, dim, maxlag);
 ll = 0:maxlag;
  
  for ii = 1:dim
      for jj = 1:dim
          for nll = 1:length(ll)
              csum = 0.0;
              for kk = ll(nll)+1:n
                  csum = csum +(dat(kk,ii)-smean(ii))*(dat(kk-ll(nll),jj)-smean(jj));
              end
              mcov(ii,jj,nll) = csum/n;
          end
      end
  end
  %figure;
%   cc = 0;
%   for ii = 1:dim
%       for jj = 1:dim
%           cc = cc + 1; label = 10*ii+jj;
%           ldat(1:maxlag+1)=mcov(ii,jj,:);
%           %subplot(dim,dim,cc); plot(0:maxlag,ldat,'k'); xlim([0 maxlag]);
%           title(label);
%       end;end
  
  
  
  
