# Supplementary material for: An improved methodology for quantifying causality in complex ecological systems
Source: PLoS One. 2019 Jan 25;14(1):e0208078. doi: 10.1371/journal.pone.0208078 (PMC6347266; doi:10.1371/journal.pone.0208078)
Supplement: S1 Zip folder — (ZIP) [file pone.0208078.s001.zip › Program/specanal_causal.m]

%
% Feedback analysis --- power spectrum, coherency, noise contribution 
%
%    input
%        armin: AR coefficients
%        wmin:  covariance matrix of innovation
%    output
%        p: power spectrum
%        rawcont: contribution for each variable
%        cont: summation of rawcont 
%
% 2000.7. Hiroko Kato (CSlabs/ATR-I)
% 06 Nov 2015 modify multivariate version from two variates
%

     function [p,rawcont,cont]=specanal_causal(armin,wmin)

     [nr,nc,MM]=size(armin); % AR coefficients 
                             % MM: AR order
     dim = nr ;              % dim: dimension of variables
                            
     
     %
     %   cross power spectrum
     %
      nf=80;
      clear p
      for ff=1:nr
          clear z h fcos fsin 
          for jj=1:nc
              h(1)=0.0;
              if ff==jj
                 h(1)=1.0;
              end
              for m=1:MM
                  mm=m+1;
                  h(mm)=-armin(ff,jj,m);
              end
              [fcos,fsin]=fourie(h,MM,nf);
              z=complex(fcos,fsin);   
              za(ff,jj,:)=z(1,:);
          end
      end
      for ff=1:nf+1
          zb=za(:,:,ff);
          izb=inv(zb);
          p(:,:,ff)=izb*wmin*(conj(izb)).';  % cross power spectrum
          clear zb
      end 
     %
     % power spectrum
     %
      for ff = 1:nf+1
          spec(:,ff) = log10(real(diag(p(:,:,ff))));  
      end
     %
     %  noise contribution
     %
      for ff=1:nf+1
          zb=za(:,:,ff);
          izb=inv(zb);
          iza(:,:,ff)=izb;
      end
      for ff=1:nf+1
          for jj=1:dim
              sumcont=0.0;
              for ii=1:dim
                  rawcont(jj,ii,ff) = iza(jj,ii,ff)*(conj(iza(jj,ii,ff)))*wmin(ii,ii);
                  sumcont=sumcont+iza(jj,ii,ff)*(conj(iza(jj,ii,ff)))*wmin(ii,ii);
                  cont(jj,ii,ff)=sumcont; 
             end;end; end
     
