# Supplementary material for: An improved methodology for quantifying causality in complex ecological systems
Source: PLoS One. 2019 Jan 25;14(1):e0208078. doi: 10.1371/journal.pone.0208078 (PMC6347266; doi:10.1371/journal.pone.0208078)
Supplement: S1 Zip folder — (ZIP) [file pone.0208078.s001.zip › Program/varfit.m]

%
% Fitting VAR model to each dataset
%    input
%         n: number of data
%         maxlag: maximum order of regression
%         dim: dimension of data
%         nxdat: data
%    output
%         aicmin: minimum aic value
%         mmin: estimated AR order
%         armin: estimated AR coefficient matrix
%         wmin: estimated variance-covariance matrix
%

 function [aicmin,mmin,armin,wmin,m,aic,aic0]=varfit(maxlag,nxdat,flag);

  smean = mean(nxdat);
  [n dim] = size(nxdat);
  ccov = mulcov(maxlag,nxdat);
  cc0 = ccov(:,:,1);
  cc = ccov(:,:,2:maxlag+1);
 %
 % Levinson algorithm
 %
  % initial value
   w=cc0;
   z=cc0;
   'order=0';
   aic0=n*log(det(w))+n*dim*log(2*pi)+n*dim+dim*(dim+1);
   aicmin=aic0;
   mmin=0;

   for m=1:maxlag
       clear e acsum bcsum aprec a b
       esum=0.0; asum=0.0; bsum=0.0;
 
       if m==1
          e=cc(:,:,m);
       elseif m > 1
          e=cc(:,:,m);
          for i=1:m-1
              esum=esum+apre(:,:,i)*cc(:,:,m-i);
          end
              e=e-esum ;
       end
       a(:,:,m)=e*inv(z);
       b(:,:,m)=e'*inv(w);
       if m == 1
          a1=a(:,:,m);
          b1=b(:,:,m);
          c1=cc(:,:,m);
          asum=a1*c1';
          bsum=b1*c1;
       elseif m > 1
          for i=1:m-1
              a(:,:,i)=apre(:,:,i)-a(:,:,m)*bpre(:,:,m-i);
              b(:,:,i)=bpre(:,:,i)-b(:,:,m)*apre(:,:,m-i);
          end
          for i=1:m
              asum=asum+a(:,:,i)*cc(:,:,i)';
              bsum=bsum+b(:,:,i)*cc(:,:,i);
          end
       end
       w=cc0-asum;
       z=cc0-bsum;
       apre=a;
       bpre=b;

       ar(:,:,1:m,m)=a(:,:,1:m);
       ino(:,:,:,m)=w;
       
       aic(m)=n*log(det(w))+n*dim*(log(2*pi)+1)+dim*(dim+1)+2*m*(dim^2);
       
       if flag == 0
          if aic(m) < aicmin
             aicmin = aic(m);
             mmin = m;
             armin=ar(:,:,1:mmin,mmin) ;
             wmin=ino(:,:,1,mmin);
          end
       end
       if flag == 1
           aicmin = aic(m);
           mmin = m;
           armin = ar(:,:,1:mmin,mmin) ;
           wmin=ino(:,:,1,mmin);
       end
   end
   
   if mmin==0
      armin=[0 0; 0 0];
      wmin=w;
   end
